# Supplementary material for: Detection of Insect-Specific Flaviviruses in Mosquitoes (Diptera: Culicidae) in Northeastern Regions of South Africa
Source: Viruses. 2021 Oct 25;13(11):2148. doi: 10.3390/v13112148 (PMC8621686; doi:10.3390/v13112148)
Supplement: Supplementary file 1 [file viruses-13-02148-s001.zip]

Archive with 1 entries (1 files):
- viruses-1391346-supplementary.pdf
